# Supplementary material for: Circulating Tumor Cell Enumeration for Serial Monitoring of Treatment Outcomes for Locally Advanced Esophageal Squamous Cell Carcinoma
Source: Cancers (Basel). 2023 Jan 29;15(3):832. doi: 10.3390/cancers15030832 (PMC9913330; doi:10.3390/cancers15030832)
Supplement: Supplementary file 1 [file cancers-15-00832-s001.zip]

Archive with 1 entries (1 files):
- cancers-2172778-supplementary.pdf
